# Supplementary material for: The Stapes of Gomphodont Cynodonts: Insights into the Middle Ear Structure of Non-Mammaliaform Cynodonts
Source: PLoS One. 2015 Jul 15;10(7):e0131174. doi: 10.1371/journal.pone.0131174 (PMC4503721; doi:10.1371/journal.pone.0131174)
Supplement: S1 Datamatrix — (MESQUITE) (ZIP) [file pone.0131174.s001.zip › S1_Datamatrix]

#NEXUS
[written Wed Mar 25 12:34:02 ART 2015 by Mesquite  version 2.75 (build 564) at Leandro-PC/10.0.0.4]

BEGIN TAXA;
	TITLE Taxa;
	DIMENSIONS NTAX=30;
	TAXLABELS
		Thrinaxodon Cynognathus Diademodon Beishanodon Cricodon Langbergia Sinognathus Trirachodon JSM100 Andescynodon Arctotraversodon Boreogomphodon_jeffersoni Dadadon Exaeretodon_argentinus Exaeretodon_riograndensis Gomphodontosuchus Luangwa_drysdalli Luangwa_sudamericana Massetognathus_ochagaviae Massetognathus_pascuali Menadon Pascualgnathus Protuberum Santacruzodon Scalenodon_angustifrons Mandagomphodon_attridgei Mandagomphodon_hirschoni Scalenodontoides Traversodon Nanogomphodon 
	;

END;


BEGIN CHARACTERS;
	TITLE  'Matrix in file "mbank_X2788_8-13-2014_444.nex"';
	DIMENSIONS  NCHAR=90;
	FORMAT DATATYPE = STANDARD GAP = - MISSING = ? SYMBOLS = "  0 1 2 3 4";
	CHARSTATELABELS 
		1 'Adult maximum skull size:' /  'large (greater than 25 cm)' medium_to_small, 2 'Snout (preorbit) in adults in relation to temporal region' /  longer subequal shorter, 3 Two_side_of_temporal_fenestra /  divergent_posteriorly neraly_parallel bulge_in_the_middle, 4 Premaxilla_forms_posterior_border_incisive_foramen /  absent present, 5 'Vomer exposure in incisive foramen (at anterior ends of maxillae on palate)' /  present absent, 6 Vomer__vertical_septum_extending_posteriorly_beyond_level_of_secondary_palate /  present absent, 7 Internarial_bar /  present absent, 8 Parietal_foramen_in_adults /  present absent, 9 Ectopterygoid /  present absent, 10 Posterior_extension_of_secondary_palate_relative_to_anterior_border_of_orbit /  shorter subequal longer, 11 Posterior_extension_of_the_jugal_dorsally_above_the_squamosal_in_the_zygomatic_arch /  absent_or_with_small_extension well_developed, 12 Position_of_anterior_root_of_the_zygomatic_arch_relative_to_the_ventral_margin_of_the_maxilla /  nearly_at_same_level_or_slightly_higher remarkably_higher, 13 Zygomatic_process_of_the_jugal /  little_projected conspicuously_projected absent 'a ball-like process', 14 'Diameter of suborbital bar below center of orbit (anterior to suborbital process, where present)' /  'greater than 1/2 diameter of bar below posterior part of orbit (posterior to suborbital process)' 'less than 1/2 diameter of bar below posterior part of orbit', 15 Maxilla_in_the_margin_of_the_subtemporal_fenestra /  excluded included, 16 'Epipterygoid-quadrate contact' /  present absent, 17 'Frontal-epipterygoid contact' /  present absent, 18 Palatine /  does_not_meet_frontal meets_frontal_but_neither_element_contributes_significantly_to_medial_orbit_wall, 19 Notch_separating_lambdoidal_crest_from_zygomatic_arch /  shallow 'deep v-shaped', 20 'Lower jaw symphysis as a chin-like process in adults' /  absent_or_little_developed 'well-developed', 21 Dentary_with_sigmoid_ventral_curvature /  absent present, 22 Dentary_angular_process /  not_or_very_weakly_projected_posteriorly projected_posteriorly_as_distinct_process, 23 Elongated_mental_foramen_below_postcanine_tooth_row_and_above_coronoid_ridge /  absent present, 24 Coronoid_ridge_anterior_to_masseteric_fossa /  absent_to_low 'very strong, outturned', 25 Position_of_the_upper_canine_in_relation_to_paracanine_fossa /  'postero-lateral' lateral 'antero-lateral', 26 Diastema_between_upper_incisors_and_canine /  present absent, 27 Diastema_between_canine_and_maxillary_postcanines_in_adult /  short long, 28 Diastema_between_canine_and_dentary_postcanines /  long absent_or_very_short, 29 Maxillary_labial_platform_lateral_to_the_postcanine_series /  absent present, 30 Posteromedial_inclination_of_the_last_few_upper_gomphodont_postcanines /  absent_or_small oblique, 31 Axis_of_posterior_part_of_maxillary_tooth_row /  directed_lateral_to_the_temporal_fossa directed_towards_center_of_fossa directed_toward_medial_rim_of_fossa, 32 Maxillary_tooth_row_extent_relative_to_anterior_margin_of_the_subtemporal_fossa_in_adult /  anterior at_the_same_level posterior, 33 Coronoid_process_of_the_mandible /  cover_the_last_postcanine does_not_cover, 34 Postcanine_occlusion /  absent present, 35 Shearing_planes_between_the_outer_surface_of_the_main_cusp_of_the_lower_and_the_inner_surfaces_of_the_main_cusps_of_the_uppers_postcanines /  present absent, 36 Upper_incisor_number /  four three, 37 Lower_incisor_number /  three two, 38 Incisor_procumbency /  absent present, 39 Incisor_cutting_margins /  serrated smoothly_ridged denticulated, 40 Incisor_size /  small enlarged, 41 Upper_canine_size /  large reduced_in_size, 42 Lower_canine_size /  large reduced_in_size, 43 Canine_serrations /  present absent, 44 Postcanine_tooth_row_in_adults /  sectorial 'conical, gomphodont and sectorial' gomphodont_and_sectorial gomphodont, 45 Overall_morphology_of_the_upper_gomphodont_postcanines_in_occlusive_view /  'ovoid-ellipsoid' nearly_rectangular nearly_triangular, 46 'Labial cingulum on anterior portion of the upper postcanines (external to the sectorial ridge)' /  absent present, 47 Posterior_cingulum_on_upper_postcanines /  present absent, 48 Shouldering_in_the_posterior_margin_of_upper_postcanines /  absent slightly_developed well_developed, 49 Anterior_profile_of_principal_labial_cusp /  convex concave, 50 Number_of_cusps_in_the_transverse_crest_of_the_upper_postcanines /  two three_or_more, 51 Central_cusp_of_upper_transverse_row /  midway_between_labial_and_lingual_cusps closer_to_lingual_cusp, 52 Anterolabial_accessory_cusp_on_upper_postcanines /  absent one two_or_more, 53 Posterolabial_accessory_cusp_on_upper_postcanines /  present absent, 54 Position_of_upper_transverse_cusp_row_on_crown /  anterior_half_of_the_crown central posterior_half_of_the_crown, 55 Distinct_anterolingual_accessory_cusp_on_upper_postcanines /  absent present, 56 'Anterior cingulum in the upper postcanines:' /  present absent, 57 Anterior_transverse_crest_on_upper_postcanines /  absent_or_low high, 58 Lingual_ridge_on_upper_postcanines /  absent present, 59 Overall_morphology_of_the_lower_gomphodont_postcanines_in_occlusal_view /  circular 'ovoid-ellipsoid' quadrangular, 60 Transverse_crest_in_lower_postcanines /  central anterior, 61 Number_of_cusps_in_the_transverse_crest_of_the_lower_postcanines /  two three_or_more, 62 'Anterior cingulum in the lower postcanines: cuspules' /  cuspules_disposed_on_the_entire_margin one_or_more_cuspules_located_anterolabially absent, 63 Posterior_cingulum_on_the_lower_gomphodont_postcanines /  present absent, 64 Size_of_the_anterior_cusps_in_the_lower_postcanines /  labial_lower_than_lingual labial_higher_than_lingual State_2, 65 Widest_lower_cusp_in_transverse_row_of_lower_postcanines /  lingual labial middle, 66 Anterolingual_cusp_of_lower_postcanines /  nearly_vertical strongly_inclined_posteriorly, 67 Deep_occlusal_basins_in_the_postcanines /  absent present, 68 Anapophysis /  absent present, 69 Expanded_costal_plates_on_ribs /  present absent, 70 Lumbar_costal_plates_with_ridge_overlapping_preceding_rib /  present absent, 71 Procoracoid_in_glenoid /  present barely_present_or_absent, 72 Dorsal_margin_of_the_coracoid_in_medial_view_in_related_to_that_of_the_procoracoid /  shorter equal_or_longer, 73 'Cranial margin of the procoracoid:' /  convex nearly_straight obviusly_concave, 74 Angle_between_ventral_margin_on_anterior_and_posterior_process_of_iliac_blade /  'small (e.g., less than 140 degree)' large, 75 'Length of anterior process of ilium anterior to acetabulum (relative to diameter of acetabulum)' /  less_than_1.5 greater_than_1.5, 76 Dorsal_profile_of_ilium /  convex flat_or_concave, 77 The_trochanter_major_position_related_to_the_femoral_head /  distal 'close, major part in same height', 78 Major_palatine_foramen /  'at axillary/palatine suture' penetrating_palatine, 79 Number_of_crurae /  one two, 80 Curvature_of_the_crurae /  both_crurae_straight both_crurae_curved 'posterior crus curved, anterior crus straight' 'anterior crus curved, posterior crus straight', 81 Relative_size_of_the_stapedial_foramen /  'large, aprox 3/4 of the total length of the stapes' 'medium-sized, aprox 2/3 of the total length of the stapes' 'small, aprox 1/2 of the total length of the stapes', 82 Ossified_portion_of_the_stapes_medial_and_lateral_to_the_stapedial_foramen /  medial_and_lateral_ossified_sectors_restricted_to_the_fusion_of_the_crurae medial_ossified_sector_constituting_a_platform lateral_ossified_sector_constituting_a_platform medial_and_lateral_ossified_sectors_constituting_platforms, 83 Relative_size_of_the_ossified_portion_of_the_stapes_medial_and_lateral_to_the_stapedial_foramen /  medial_portion_wider_than_the_lateral_one lateral_platform_wider_than_the_medial_one medial_portion_as_wide_as_the_lateral_one, 84 Ossified_dorsal_process_of_the_stapes /  Present Absent, 85 Anterior_projection_of_the_medial_margin_of_the_stapes_in_ventral_view /  Absent Present, 86 Posterior_projection_of_the_medial_margin_of_the_stapes_in_ventral_view /  Absent Present, 87 Anterior_projection_of_the_lateral_margin_of_the_stapes_in_ventral_view /  Absent Present, 88 Posterior_projection_of_the_lateral_margin_of_the_stapes_in_ventral_view /  Absent Present, 89 Stapedial_footplate_expanded_dorsoventraly /  Absent Present, 90 Stapes_length_relative_to_the_skull_basal_length /  greater_than_7% less_than_5.5% ; 
	MATRIX
	Thrinaxodon                10200000000020010000000000000?0000?000100010???00?-??-?????????????1010000000010(1 2)(0 1 2 3)(0 1 2)01101(0 1)(0 1)
	Cynognathus                00000000000000001000000000010?0000?000000000???00?-??-?????????????00000000000????????????
	Diademodon                 00000000000010001010000000000000{0 1}10000000001000000-101?00000000???01000001000010232?110010
	Beishanodon                0210?00101002000??1?????000?1010???0?0??0????0000???01?000????????0??????????1????????????
	Cricodon                   1??0??0???0???0????0000000?010101110000100020000011101?00010100???0100??????0?????????????
	Langbergia                 1110100001001000?0100000000000101110001000020000010101?00010100???0??????????012130?111100
	Sinognathus                121??1?10100200???100000000010101110101000?20000010011??001010????0???????????????????????
	Trirachodon                1110100{0 1}010010001010000000001010{0 1}11000000002000001{0 1}01{1 2}?00010100???0100000000?0112100100100
	JSM100                     1????00??1?0?0?????00000??0000?0?1???0?000121000011011?00020100???0???????????????????????
	Andescynodon               11001101?100000???10000000001021010000100003101000-000?11021011101110??111111?????????????
	Arctotraversodon           0??????????????????10?11???0?????10?0021???3?010110?120?0?211212001???????????????????????
	Boreogomphodon_jeffersoni  112??101?2002001??1001110000102111000010001220{0 1}1111{1 2}12010121{0 1}111{0 1}0101?112???11????????????
	Dadadon                    1111110111003001??100?001100112101000020111311111112120001210201101???????????????????????
	Exaeretodon_argentinus     0001111111111111?11011002110112201010111011310121?-10-111121021111101?1?111110130001001100
	Exaeretodon_riograndensis  0001111111111111??101100211?1122?1010111011310121?-10-111121021111101?????11?0????????????
	Gomphodontosuchus          ????1?0??0?1??0????01?001100112001000?10111310111?-??-01112102111?1???????????????????????
	Luangwa_drysdalli          101???00??00110??0101100000111210100000000030100111{1 2}1200012101010011010001110?100??0?1?000
	Luangwa_sudamericana       1?????00?1?001?????1110000011121010000000003010011110200012101010?1??????????0????????????
	Massetognathus_ochagaviae  1211110112002001?01??0001100112{1 2}010000?0001310111112120?012102?1101??1???????0????????????
	Massetognathus_pascuali    11111101110020010010000011001{0 1}2{1 2}0100002011131011111212000121020010100?111111101(0 1)(1 2)(1 2)(0 1)(0 1)(0 1)(0 1)(0 1)0(0 1)0
	Menadon                    10111?01?011210???10110011101010010001111103101110-11-111121021--1101?1?0111??10000?010100
	Pascualgnathus             110011?1?100000??010000000001021010100100013000000-000?110210?????110100?0011?????????????
	Protuberum                 101?111011111111??1?????211?1122?101?1111?131?1110-1121111????????110?????????????????????
	Santacruzodon              1?????0??0?03??????011000000112101000020??1310111112120001210201011??????????0????????????
	Scalenodon_angustifrons    110???00???0200???10??0000001020010000000003011011101{1 2}0100210100001??????00?0?10010?000000
	Mandagomphodon_attridgei   ???0110??1????0?????????000?1121?101?0100?1310001111121011????????1??????????0????????????
	Mandagomphodon_hirschoni   1??0110?11?0?001?1?00?000000112101011011101310001111121001210100001???????????????????????
	Scalenodontoides           012???11?111?11???11?10021101?2201010111?1?310121?-10-?111210211111???????????????????????
	Traversodon                1???1?00?1?1110????11100000011210100001000131100111?0200012102?0?01?0111????1?????????????
	Nanogomphodon              ?????????????????????????????????10???????????????????????211101101???????????????????????

;

END;
BEGIN ASSUMPTIONS;
	TYPESET * UNTITLED   =  unord:  1 3 -  9 11 -  24 26 -  30 33 -  47 49 -  51 53 55 -  72 74 -  90, ord:  2 10 25 31 -  32 48 52 54 73;

END;

BEGIN MESQUITECHARMODELS;
	ProbModelSet * UNTITLED   =  'Mk1 (est.)':  1 -  90;
END;

Begin MESQUITE;
		MESQUITESCRIPTVERSION 2;
		TITLE AUTO;
		tell ProjectCoordinator;
		timeSaved 1427297642278;
		getEmployee #mesquite.minimal.ManageTaxa.ManageTaxa;
		tell It;
			setID 0 97994370826817225;
		endTell;
		getEmployee #mesquite.charMatrices.ManageCharacters.ManageCharacters;
		tell It;
			setID 0 8954829251681587165;
			mqVersion 275;
			checksumv 0 3 583768656 null  getNumChars 90 numChars 90 getNumTaxa 30 numTaxa 30   short true   bits 2305843009213693967   states 15   sumSquaresStatesOnly 7809.0 sumSquares -9.223372036854776E19 longCompressibleToShort false usingShortMatrix true   NumFiles 1 NumMatrices 1;
			mqVersion;
		endTell;
		getWindow;
		tell It;
			suppress;
			setResourcesState false false 103;
			setPopoutState 400;
			setExplanationSize 0;
			setAnnotationSize 0;
			setFontIncAnnot 0;
			setFontIncExp 0;
			setSize 1366 650;
			setLocation -8 0;
			setFont SanSerif;
			setFontSize 10;
			getToolPalette;
			tell It;
			endTell;
			desuppress;
		endTell;
		getEmployee  #mesquite.charMatrices.BasicDataWindowCoord.BasicDataWindowCoord;
		tell It;
			showDataWindow #8954829251681587165 #mesquite.charMatrices.BasicDataWindowMaker.BasicDataWindowMaker;
			tell It;
				getWindow;
				tell It;
					getTable;
					tell It;
						rowNamesWidth 111;
					endTell;
					setExplanationSize 110;
					setAnnotationSize 20;
					setFontIncAnnot 0;
					setFontIncExp 0;
					setSize 1263 503;
					setLocation -8 0;
					setFont SanSerif;
					setFontSize 10;
					getToolPalette;
					tell It;
						setTool mesquite.charMatrices.BasicDataWindowMaker.BasicDataWindow.ibeam;
					endTell;
					setActive;
					setTool mesquite.charMatrices.BasicDataWindowMaker.BasicDataWindow.ibeam;
					colorCells  #mesquite.charMatrices.ColorCells.ColorCells;
				tell It;
					setColor Dark Gray;
					removeColor on;
				endTell;
					colorRowNames  #mesquite.charMatrices.TaxonGroupColor.TaxonGroupColor;
					colorColumnNames  #mesquite.charMatrices.CharGroupColor.CharGroupColor;
					colorText  #mesquite.charMatrices.NoColor.NoColor;
					setBackground White;
					toggleShowNames on;
					toggleShowTaxonNames on;
					toggleTight off;
					toggleThinRows off;
					toggleShowChanges on;
					toggleSeparateLines off;
					toggleShowStates on;
					toggleAutoWCharNames on;
					toggleAutoTaxonNames off;
					toggleShowDefaultCharNames off;
					toggleConstrainCW on;
					toggleBirdsEye off;
					toggleShowPaleGrid off;
					toggleShowPaleCellColors off;
					togglePaleInapplicable on;
					toggleShowBoldCellText off;
					toggleAllowAutosize on;
					toggleColorsPanel off;
					toggleDiagonal on;
					setDiagonalHeight 80;
					toggleLinkedScrolling on;
					toggleScrollLinkedTables off;
				endTell;
				showWindow;
				getWindow;
				tell It;
					forceAutosize;
				endTell;
				getEmployee #mesquite.charMatrices.ColorByState.ColorByState;
				tell It;
					setStateLimit 9;
					toggleUniformMaximum on;
				endTell;
				getEmployee #mesquite.categ.StateNamesEditor.StateNamesEditor;
				tell It;
					makeWindow;
					tell It;
						setExplanationSize 30;
						setAnnotationSize 20;
						setFontIncAnnot 0;
						setFontIncExp 0;
						setSize 1263 583;
						setLocation -8 0;
						setFont SanSerif;
						setFontSize 10;
						getToolPalette;
						tell It;
							setTool mesquite.categ.StateNamesEditor.StateNamesWindow.ibeam;
						endTell;
						rowsAreCharacters on;
						toggleConstrainChar on;
						toggleConstrainCharNum 3;
						togglePanel off;
						toggleSummaryPanel off;
					endTell;
					showWindow;
				endTell;
				getEmployee #mesquite.categ.StateNamesStrip.StateNamesStrip;
				tell It;
					showStrip off;
				endTell;
				getEmployee #mesquite.charMatrices.AnnotPanel.AnnotPanel;
				tell It;
					togglePanel off;
				endTell;
				getEmployee #mesquite.charMatrices.CharReferenceStrip.CharReferenceStrip;
				tell It;
					showStrip off;
				endTell;
				getEmployee #mesquite.charMatrices.QuickKeySelector.QuickKeySelector;
				tell It;
					autotabOff;
				endTell;
				getEmployee #mesquite.charMatrices.SelSummaryStrip.SelSummaryStrip;
				tell It;
					showStrip off;
				endTell;
				getEmployee #mesquite.categ.SmallStateNamesEditor.SmallStateNamesEditor;
				tell It;
					panelOpen true;
				endTell;
			endTell;
		endTell;
		getEmployee  #mesquite.charMatrices.ManageCharacters.ManageCharacters;
		tell It;
			showCharacters #8954829251681587165 #mesquite.lists.CharacterList.CharacterList;
			tell It;
				setData 0;
				getWindow;
				tell It;
					newAssistant  #mesquite.lists.DefaultCharOrder.DefaultCharOrder;
					newAssistant  #mesquite.lists.CharListInclusion.CharListInclusion;
					newAssistant  #mesquite.lists.CharListPartition.CharListPartition;
					newAssistant  #mesquite.stochchar.CharListProbModels.CharListProbModels;
					setExplanationSize 30;
					setAnnotationSize 20;
					setFontIncAnnot 0;
					setFontIncExp 0;
					setSize 1263 583;
					setLocation -8 0;
					setFont SanSerif;
					setFontSize 10;
					getToolPalette;
					tell It;
						setTool mesquite.lists.CharacterList.CharacterListWindow.ibeam;
					endTell;
				endTell;
				showWindow;
				getEmployee #mesquite.lists.CharListAnnotPanel.CharListAnnotPanel;
				tell It;
					togglePanel off;
				endTell;
			endTell;
		endTell;
		endTell;
end;
