# Supplementary material for: The Stapes of Gomphodont Cynodonts: Insights into the Middle Ear Structure of Non-Mammaliaform Cynodonts
Source: PLoS One. 2015 Jul 15;10(7):e0131174. doi: 10.1371/journal.pone.0131174 (PMC4503721; doi:10.1371/journal.pone.0131174)
Supplement: S2 Datamatrix — (TNT) (ZIP) [file pone.0131174.s002.zip]

Archive with 1 entries (1 files):
- S2_Datamatrix.tnt
