# Supplementary material for: The Stapes of Gomphodont Cynodonts: Insights into the Middle Ear Structure of Non-Mammaliaform Cynodonts
Source: PLoS One. 2015 Jul 15;10(7):e0131174. doi: 10.1371/journal.pone.0131174 (PMC4503721; doi:10.1371/journal.pone.0131174)
Supplement: S2 Datamatrix — (TNT) (ZIP) [file pone.0131174.s002.zip › S2_Datamatrix.tnt]

xread
90 30
Thrinaxodon	10200000000020010000000000000?0000?000100010???00??????????????????1010000000010[1 2][0 1 2 3][0 1 2]01101[0 1][0 1]
Cynognathus	00000000000000001000000000010?0000?000000000???00??????????????????00000000000????????????
Diademodon	00000000000010001010000000000000[0 1]10000000001000000?101?00000000???01000001000010232?110010
Beishanodon	0210?00101002000??1?????000?1010???0?0??0????0000???01?000????????0??????????1????????????
Cricodon	1??0??0???0???0????0000000?010101110000100020000011101?00010100???0100??????0?????????????
Langbergia	1110100001001000?0100000000000101110001000020000010101?00010100???0??????????012130?111100
Sinognathus	121??1?10100200???100000000010101110101000?20000010011??001010????0???????????????????????
Trirachodon	1110100[0 1]010010001010000000001010[0 1]11000000002000001[0 1]01[1 2]?00010100???0100000000?0112100100100
JSM100	1????00??1?0?0?????00000??0000?0?1???0?000121000011011?00020100???0???????????????????????
Andescynodon	11001101?100000???10000000001021010000100003101000?000?11021011101110??111111?????????????
Arctotraversodon	0??????????????????10?11???0?????10?0021???3?010110?120?0?211212001???????????????????????
Boreogomphodon_jeffersoni	112??101?2002001??1001110000102111000010001220[0 1]1111[1 2]12010121[0 1]111[0 1]0101?112???11????????????
Dadadon	1111110111003001??100?001100112101000020111311111112120001210201101???????????????????????
Exaeretodon_argentinus	0001111111111111?11011002110112201010111011310121??10?111121021111101?1?111110130001001100
Exaeretodon_riograndensis	0001111111111111??101100211?1122?1010111011310121??10?111121021111101?????11?0????????????
Gomphodontosuchus	????1?0??0?1??0????01?001100112001000?10111310111?????01112102111?1???????????????????????
Luangwa_drysdalli	101???00??00110??0101100000111210100000000030100111[1 2]1200012101010011010001110?100??0?1?000
Luangwa_sudamericana	1?????00?1?001?????1110000011121010000000003010011110200012101010?1??????????0????????????
Massetognathus_ochagaviae	1211110112002001?01??0001100112[1 2]010000?0001310111112120?012102?1101??1???????0????????????
Massetognathus_pascuali	11111101110020010010000011001[0 1]2[1 2]0100002011131011111212000121020010100?111111101[0 1][1 2][1 2][0 1][0 1][0 1][0 1][0 1]0[0 1]0
Menadon	10111?01?011210???10110011101010010001111103101110?11?111121021??1101?1?0111??10000?010100
Pascualgnathus	110011?1?100000??010000000001021010100100013000000?000?110210?????110100?0011?????????????
Protuberum	101?111011111111??1?????211?1122?101?1111?131?1110?1121111????????110?????????????????????
Santacruzodon	1?????0??0?03??????011000000112101000020??1310111112120001210201011??????????0????????????
Scalenodon_angustifrons	110???00???0200???10??0000001020010000000003011011101[1 2]0100210100001??????00?0?10010?000000
Mandagomphodon_attridgei	???0110??1????0?????????000?1121?101?0100?1310001111121011????????1??????????0????????????
Mandagomphodon_hirschoni	1??0110?11?0?001?1?00?000000112101011011101310001111121001210100001???????????????????????
Scalenodontoides	012???11?111?11???11?10021101?2201010111?1?310121??10??111210211111???????????????????????
Traversodon	1???1?00?1?1110????11100000011210100001000131100111?0200012102?0?01?0111????1?????????????
Nanogomphodon	?????????????????????????????????10???????????????????????211101101???????????????????????
;

cnames
{0 Adult_maximum_skull_size: large_(greater_than_25_cm) medium_to_small;
{1 Snout_(preorbit)_in_adults_in_relation_to_temporal_region longer subequal shorter;
{2 Two_side_of_temporal_fenestra divergent_posteriorly neraly_parallel bulge_in_the_middle;
{3 Premaxilla_forms_posterior_border_incisive_foramen absent present;
{4 Vomer_exposure_in_incisive_foramen_(at_anterior_ends_of_maxillae_on_palate) present absent;
{5 Vomer__vertical_septum_extending_posteriorly_beyond_level_of_secondary_palate present absent;
{6 Internarial_bar present absent;
{7 Parietal_foramen_in_adults present absent;
{8 Ectopterygoid present absent;
{9 Posterior_extension_of_secondary_palate_relative_to_anterior_border_of_orbit shorter subequal longer;
{10 Posterior_extension_of_the_jugal_dorsally_above_the_squamosal_in_the_zygomatic_arch absent_or_with_small_extension well_developed;
{11 Position_of_anterior_root_of_the_zygomatic_arch_relative_to_the_ventral_margin_of_the_maxilla nearly_at_same_level_or_slightly_higher remarkably_higher;
{12 Zygomatic_process_of_the_jugal little_projected conspicuously_projected absent a_ball-like_process;
{13 Diameter_of_suborbital_bar_below_center_of_orbit_(anterior_to_suborbital_process,_where_present) greater_than_1/2_diameter_of_bar_below_posterior_part_of_orbit_(posterior_to_suborbital_process) less_than_1/2_diameter_of_bar_below_posterior_part_of_orbit;
{14 Maxilla_in_the_margin_of_the_subtemporal_fenestra excluded included;
{15 Epipterygoid-quadrate_contact present absent;
{16 Frontal-epipterygoid_contact present absent;
{17 Palatine does_not_meet_frontal meets_frontal_but_neither_element_contributes_significantly_to_medial_orbit_wall;
{18 Notch_separating_lambdoidal_crest_from_zygomatic_arch shallow deep_v-shaped;
{19 Lower_jaw_symphysis_as_a_chin-like_process_in_adults absent_or_little_developed well-developed;
{20 Dentary_with_sigmoid_ventral_curvature absent present;
{21 Dentary_angular_process not_or_very_weakly_projected_posteriorly projected_posteriorly_as_distinct_process;
{22 Elongated_mental_foramen_below_postcanine_tooth_row_and_above_coronoid_ridge absent present;
{23 Coronoid_ridge_anterior_to_masseteric_fossa absent_to_low very_strong,_outturned;
{24 Position_of_the_upper_canine_in_relation_to_paracanine_fossa postero-lateral lateral antero-lateral;
{25 Diastema_between_upper_incisors_and_canine present absent;
{26 Diastema_between_canine_and_maxillary_postcanines_in_adult short long;
{27 Diastema_between_canine_and_dentary_postcanines long absent_or_very_short;
{28 Maxillary_labial_platform_lateral_to_the_postcanine_series absent present;
{29 Posteromedial_inclination_of_the_last_few_upper_gomphodont_postcanines absent_or_small oblique;
{30 Axis_of_posterior_part_of_maxillary_tooth_row directed_lateral_to_the_temporal_fossa directed_towards_center_of_fossa directed_toward_medial_rim_of_fossa;
{31 Maxillary_tooth_row_extent_relative_to_anterior_margin_of_the_subtemporal_fossa_in_adult anterior at_the_same_level posterior;
{32 Coronoid_process_of_the_mandible cover_the_last_postcanine does_not_cover;
{33 Postcanine_occlusion absent present;
{34 Shearing_planes_between_the_outer_surface_of_the_main_cusp_of_the_lower_and_the_inner_surfaces_of_the_main_cusps_of_the_uppers_postcanines present absent;
{35 Upper_incisor_number four three;
{36 Lower_incisor_number three two;
{37 Incisor_procumbency absent present;
{38 Incisor_cutting_margins serrated smoothly_ridged denticulated;
{39 Incisor_size small enlarged;
{40 Upper_canine_size large reduced_in_size;
{41 Lower_canine_size large reduced_in_size;
{42 Canine_serrations present absent;
{43 Postcanine_tooth_row_in_adults sectorial conical,_gomphodont_and_sectorial gomphodont_and_sectorial gomphodont;
{44 Overall_morphology_of_the_upper_gomphodont_postcanines_in_occlusive_view ovoid-ellipsoid nearly_rectangular nearly_triangular;
{45 Labial_cingulum_on_anterior_portion_of_the_upper_postcanines_(external_to_the_sectorial_ridge) absent present;
{46 Posterior_cingulum_on_upper_postcanines present absent;
{47 Shouldering_in_the_posterior_margin_of_upper_postcanines absent slightly_developed well_developed;
{48 Anterior_profile_of_principal_labial_cusp convex concave;
{49 Number_of_cusps_in_the_transverse_crest_of_the_upper_postcanines two three_or_more;
{50 Central_cusp_of_upper_transverse_row midway_between_labial_and_lingual_cusps closer_to_lingual_cusp;
{51 Anterolabial_accessory_cusp_on_upper_postcanines absent one two_or_more;
{52 Posterolabial_accessory_cusp_on_upper_postcanines present absent;
{53 Position_of_upper_transverse_cusp_row_on_crown anterior_half_of_the_crown central posterior_half_of_the_crown;
{54 Distinct_anterolingual_accessory_cusp_on_upper_postcanines absent present;
{55 Anterior_cingulum_in_the_upper_postcanines: present absent;
{56 Anterior_transverse_crest_on_upper_postcanines absent_or_low high;
{57 Lingual_ridge_on_upper_postcanines absent present;
{58 Overall_morphology_of_the_lower_gomphodont_postcanines_in_occlusal_view circular ovoid-ellipsoid quadrangular;
{59 Transverse_crest_in_lower_postcanines central anterior;
{60 Number_of_cusps_in_the_transverse_crest_of_the_lower_postcanines two three_or_more;
{61 Anterior_cingulum_in_the_lower_postcanines:_cuspules cuspules_disposed_on_the_entire_margin one_or_more_cuspules_located_anterolabially absent;
{62 Posterior_cingulum_on_the_lower_gomphodont_postcanines present absent;
{63 Size_of_the_anterior_cusps_in_the_lower_postcanines labial_lower_than_lingual labial_higher_than_lingual State_2;
{64 Widest_lower_cusp_in_transverse_row_of_lower_postcanines lingual labial middle;
{65 Anterolingual_cusp_of_lower_postcanines nearly_vertical strongly_inclined_posteriorly;
{66 Deep_occlusal_basins_in_the_postcanines absent present;
{67 Anapophysis absent present;
{68 Expanded_costal_plates_on_ribs present absent;
{69 Lumbar_costal_plates_with_ridge_overlapping_preceding_rib present absent;
{70 Procoracoid_in_glenoid present barely_present_or_absent;
{71 Dorsal_margin_of_the_coracoid_in_medial_view_in_related_to_that_of_the_procoracoid shorter equal_or_longer;
{72 Cranial_margin_of_the_procoracoid: convex nearly_straight obviusly_concave;
{73 Angle_between_ventral_margin_on_anterior_and_posterior_process_of_iliac_blade small_(e.g.,_less_than_140_degree) large;
{74 Length_of_anterior_process_of_ilium_anterior_to_acetabulum_(relative_to_diameter_of_acetabulum) less_than_1.5 greater_than_1.5;
{75 Dorsal_profile_of_ilium convex flat_or_concave;
{76 The_trochanter_major_position_related_to_the_femoral_head distal close,_major_part_in_same_height;
{77 Major_palatine_foramen at_axillary/palatine_suture penetrating_palatine;
{78 Number_of_crurae one two;
{79 Curvature_of_the_crurae both_crurae_straight both_crurae_curved posterior_crus_curved,_anterior_crus_straight anterior_crus_curved,_posterior_crus_straight;
{80 Relative_size_of_the_stapedial_foramen large,_aprox_3/4_of_the_total_length_of_the_stapes medium-sized,_aprox_2/3_of_the_total_length_of_the_stapes small,_aprox_1/2_of_the_total_length_of_the_stapes;
{81 Ossified_portion_of_the_stapes_medial_and_lateral_to_the_stapedial_foramen medial_and_lateral_ossified_sectors_restricted_to_the_fusion_of_the_crurae medial_ossified_sector_constituting_a_platform lateral_ossified_sector_constituting_a_platform medial_and_lateral_ossified_sectors_constituting_platforms;
{82 Relative_size_of_the_ossified_portion_of_the_stapes_medial_and_lateral_to_the_stapedial_foramen medial_portion_wider_than_the_lateral_one lateral_platform_wider_than_the_medial_one medial_portion_as_wide_as_the_lateral_one;
{83 Ossified_dorsal_process_of_the_stapes Present Absent;
{84 Anterior_projection_of_the_medial_margin_of_the_stapes_in_ventral_view Absent Present;
{85 Posterior_projection_of_the_medial_margin_of_the_stapes_in_ventral_view Absent Present;
{86 Anterior_projection_of_the_lateral_margin_of_the_stapes_in_ventral_view Absent Present;
{87 Posterior_projection_of_the_lateral_margin_of_the_stapes_in_ventral_view Absent Present;
{88 Stapedial_footplate_expanded_dorsoventraly Absent Present;
{89 Stapes_length_relative_to_the_skull_basal_length greater_than_7% less_than_5.5%;
;

ccode	 +  1 9 24 30 31 47 51 53 72 *;


proc /;
comments 0
;
